# Supplementary material for: Further Insights on RNA Expression and Sperm Motility
Source: Genes (Basel). 2022 Jul 21;13(7):1291. doi: 10.3390/genes13071291 (PMC9319021; doi:10.3390/genes13071291)
Supplement: Supplementary file 1 [file genes-13-01291-s001.zip]

Archive with 1 entries (1 files):
- genes-1804620-supplementary.pdf
